# Supplementary material for: Characterization of protein isoform diversity in human umbilical vein endothelial cells via long-read proteogenomics
Source: RNA Biol. 2022 Dec 1;19(1):1228–43. doi: 10.1080/15476286.2022.2141938 (PMC9721438; doi:10.1080/15476286.2022.2141938)
Supplement: Supplemental Material [file KRNB_A_2141938_SM7696.zip]

Archive with 9 entries (9 files):
- HUVEC_Manuscript_Supplemental_Information_resubmission.docx
- HUVEC_Manuscript_Supplemental_Information_resubmission.pdf
- Supplementary_Information_TableS1.xlsx
- Supplementary_Information_TableS2.xlsx
- Supplementary_Information_TableS4.xlsx
- Supplementary_Information_TableS5.xlsx
- Supplementary_Information_TableS6.xlsx
- Supplementary_Information_TableS7.pdf
- Supplementary_Information_Table_S3.xlsx
