# Supplementary material for: Characterization of protein isoform diversity in human umbilical vein endothelial cells via long-read proteogenomics
Source: RNA Biol. 2022 Dec 1;19(1):1228–43. doi: 10.1080/15476286.2022.2141938 (PMC9721438; doi:10.1080/15476286.2022.2141938)
Supplement: Supplemental Material [file KRNB_A_2141938_SM7696.zip › Supplementary_Information_Table_S3.xlsx]

## Sheet: sqanti_info_major_minor_isos_Ge
Gene is annotated as a splice factor (Van Nostrand et al)	Gene is involved in endothelial pathways	Total gene abudance (counts per million, CPM)	Gene is the major isoform in HUVECs	Gene is annotated as a splice factor
HNRNPA2B1	0	2296.87	1	1
HNRNPK	0	1457.07	1	1
HNRNPC	0	983.407	1	1
DDX5	0	974.761	1	1
EWSR1	0	695.076	1	1
PCBP2	0	648.086	1	1
HNRNPA1	0	646.959	1	1
PCBP1	0	619.892	1	1
FUS	0	457.871	1	1
KHDRBS1	0	448.849	1	1
SRSF5	1	408.249	1	1
HNRNPM	0	396.596	1	1
PTBP1	0	388.701	1	1
MATR3	0	376.296	1	1
SFPQ	0	367.65	1	1
HNRNPF	0	352.989	1	1
PUF60	0	326.675	1	1
SRSF4	0	322.164	1	1
SND1	0	312.766	1	1
SRSF7	0	304.119	1	1
SRSF2	0	300.36	1	1
SRSF3	0	297.729	1	1
HNRNPL	0	290.586	1	1
CELF1	1	263.144	1	1
EFTUD2	0	257.881	1	1
SF1	0	250.363	1	1
RBM17	0	230.439	1	1
SRSF1	1	226.304	1	1
SRSF9	0	188.712	1	1
HNRNPU	0	186.081	1	1
TARDBP	0	174.803	1	1
RBM14	0	170.292	1	1
NCBP2	0	169.164	1	1
RBM39	0	162.022	1	1
MBNL1	0	160.894	1	1
HNRNPH2	0	160.894	1	1
RBM5	0	153.375	1	1
SRSF10	0	152.624	1	1
PRPF6	0	146.609	1	1
ZRANB2	0	145.481	1	1
LSM4	0	145.105	1	1
RBM4	0	141.722	1	1
SAFB	0	134.579	1	1
FUBP1	0	131.196	1	1
ADAR	0	123.678	1	1
STAU1	0	119.543	1	1
U2AF2	0	116.911	1	1
TIA1	0	107.513	1	1
HNRNPH1	0	105.258	1	1
RBM22	0	98.867	1	1
PNN	0	97.7393	1	1
PRPF8	0	90.9727	1	1
DAZAP1	0	90.5968	1	1
CCNL1	0	86.0857	1	1
TIAL1	0	86.0857	1	1
RAVER1	0	85.7098	1	1
SUGP2	0	84.2061	1	1
RBFOX2	0	83.8302	1	1
SRSF8	0	83.4543	1	1
AKAP8L	0	83.4543	1	1
TRA2A	0	75.56	1	1
CCAR2	0	73.6804	1	1
RBM23	0	65.0342	1	1
SRSF11	0	62.7787	1	1
TFIP11	0	57.8917	1	1
DDX20	0	56.764	1	1
RBM6	0	50.3733	1	1
NONO	0	49.6215	1	1
GPKOW	0	48.8696	1	1
SYNCRIP	0	46.2382	1	1
U2AF1	0	45.8623	1	1
RBM15B	0	44.7345	1	1
PSIP1	0	43.9827	1	1
AGO2	0	42.8549	1	1
PPP1R8	0	37.592	1	1
PTBP3	0	34.2087	1	1
PPIG	0	33.081	1	1
GEMIN5	0	25.1867	1	1
HNRNPLL	0	22.5552	1	1
CDC40	0	16.1646	1	1
RBM15	0	15.0368	1	1
QKI	0	9.02208	1	1
ZNF326	0	7.5184	1	1
RBM25	0	5.26288	1	1
KHSRP	0	4.51104	1	1
CCN2	0	15995	1	0
ACTB	0	14645.9	1	0
ACTG1	0	5242.96	1	0
THBS1	0	5082.07	1	0
SPARC	0	4972.3	1	0
VIM	0	4947.49	1	0
ANXA2	0	3874.23	1	0
ENO1	0	3859.57	1	0
EEF1A1	0	3816.34	1	0
TUBA1B	0	3323.89	1	0
CDH5	1	3164.87	1	0
HSPA5	0	3097.21	1	0
CAVIN2	0	2918.64	1	0
GAPDH	0	2860.38	1	0
HSP90B1	0	2797.97	1	0
RPL3	0	2690.46	1	0
PSAP	0	2589.71	1	0
FN1	0	2540.47	1	0
CFL1	0	2509.64	1	0
NUDT4	0	2434.08	1	0
EIF4G2	0	2405.89	1	0
ITGB1	0	2340.48	1	0
FSCN1	0	2325.07	1	0
EFEMP1	0	2225.82	1	0
EIF4A1	0	2184.1	1	0
CTNNB1	0	2180.71	1	0
P4HB	0	2120.57	1	0
PKM	0	2117.18	1	0
TUBB	0	2021.32	1	0
DEPP1	0	2008.54	1	0
EDN1	0	2006.66	1	0
VCP	0	2004.41	1	0
TMSB4X	0	1973.96	1	0
FTH1	0	1944.26	1	0
ANXA1	0	1943.51	1	0
APLP2	0	1904.79	1	0
RPN2	0	1866.44	1	0
CLEC14A	0	1854.04	1	0
F2R	0	1844.64	1	0
IGFBP4	0	1679.61	1	0
PTTG1IP	0	1664.57	1	0
TM4SF1	0	1646.53	1	0
EPAS1	0	1615.71	1	0
ATP5F1A	0	1611.95	1	0
IGFBP7	0	1574.35	1	0
PDIA6	0	1545.78	1	0
FKBP1A	0	1540.52	1	0
TPI1	0	1536.76	1	0
LOXL2	0	1512.33	1	0
HMGA1	0	1502.93	1	0
LDHA	0	1500.67	1	0
B2M	0	1478.87	1	0
TPM3	0	1469.1	1	0
CSDE1	0	1454.81	1	0
TPM4	0	1439.77	1	0
TUBA1A	0	1431.88	1	0
HHIP	0	1424.36	1	0
RGS5	0	1411.2	1	0
MYL12A	0	1411.2	1	0
CNN3	0	1405.19	1	0
CCN1	0	1383.76	1	0
PGK1	0	1337.15	1	0
KPNA2	0	1325.49	1	0
MMRN1	0	1325.12	1	0
TIE1	0	1315.72	1	0
CAVIN1	0	1311.59	1	0
PDIA3	0	1291.29	1	0
CAV1	0	1267.6	1	0
ESM1	0	1260.08	1	0
LDHB	0	1246.18	1	0
CALR	0	1244.3	1	0
ARPC2	0	1241.29	1	0
RPS2	0	1238.28	1	0
YBX1	0	1236.03	1	0
HSP90AB1	0	1231.14	1	0
FAM43A	0	1205.58	1	0
NCL	0	1199.19	1	0
SEPTIN2	0	1186.4	1	0
ALDOA	0	1163.85	1	0
GRN	0	1157.83	1	0
CLU	0	1153.7	1	0
CTSB	0	1152.95	1	0
PTMA	0	1149.56	1	0
CLIC4	0	1124.38	1	0
ARF1	0	1120.62	1	0
TMED2	0	1118.74	1	0
TMBIM6	0	1116.86	1	0
GNG11	0	1114.98	1	0
RPL4	0	1110.47	1	0
ROBO4	0	1103.33	1	0
AP2M1	0	1099.19	1	0
SERPINH1	0	1081.9	1	0
MMP2	0	1074.38	1	0
UBB	0	1068.37	1	0
CAPN2	0	1066.49	1	0
PPIA	0	1052.95	1	0
MT-ND4	0	1046.19	1	0
RAN	0	1040.92	1	0
MAGED2	0	1017.99	1	0
COPA	0	1006.34	1	0
TUBB6	0	998.82	1	0
PXDN	0	998.068	1	0
STMN1	0	960.476	1	0
ESAM	0	950.326	1	0
CD59	0	946.567	1	0
RHOA	0	946.567	1	0
TUBB4B	0	937.169	1	0
MT-CO1	0	925.516	1	0
TINAGL1	0	901.457	1	0
KIF5B	0	896.57	1	0
CANX	0	895.818	1	0
CRIP2	0	895.442	1	0
TMED9	0	894.314	1	0
ATP5F1B	0	890.555	1	0
CALM3	0	890.179	1	0
QSOX1	0	886.796	1	0
TMEM30A	0	883.037	1	0
FSTL1	0	871.383	1	0
ELK3	0	866.12	1	0
UBC	0	858.226	1	0
ECE1	0	843.189	1	0
CAP1	0	842.813	1	0
ARL6IP1	0	841.685	1	0
GSN	0	831.911	1	0
ACTN4	0	818.754	1	0
PFN1	0	815.747	1	0
SRPX	0	810.86	1	0
ARPC1B	0	803.341	1	0
MTCH1	0	800.71	1	0
JUP	0	795.447	1	0
SCD	0	795.071	1	0
CCT5	0	790.184	1	0
YWHAQ	0	789.808	1	0
SARAF	0	779.283	1	0
BSG	0	766.877	1	0
SAT1	0	765.749	1	0
TFPI	0	760.862	1	0
FADS2	0	755.224	1	0
S100A16	0	751.089	1	0
MSN	0	746.578	1	0
OS9	0	745.45	1	0
PECAM1	0	743.194	1	0
CAPZA1	0	736.428	1	0
MARCKSL1	0	732.668	1	0
YBX3	0	731.165	1	0
RACK1	0	728.909	1	0
MMP1	0	728.157	1	0
RTN4	0	723.646	1	0
WDR1	0	722.143	1	0
RAC1	0	713.872	1	0
H2AZ1	0	711.993	1	0
TAGLN2	0	705.978	1	0
RRM2	0	705.602	1	0
SEC61A1	0	701.467	1	0
CALCRL	0	701.091	1	0
S1PR1	0	695.452	1	0
XRCC6	0	695.452	1	0
APLN	0	693.197	1	0
NPM1	0	690.941	1	0
HLA-E	0	683.423	1	0
ZYX	0	682.671	1	0
EGFL7	0	680.416	1	0
PEA15	0	680.04	1	0
PDIA4	0	678.16	1	0
SURF4	0	675.529	1	0
SEC14L1	0	674.025	1	0
CLDN5	0	667.634	1	0
FNDC3B	0	664.627	1	0
MYL6	0	663.499	1	0
CD34	1	656.357	1	0
CNBP	0	656.357	1	0
CKAP4	0	653.725	1	0
PFKP	0	651.47	1	0
APP	0	651.47	1	0
LDLR	0	647.711	1	0
STARD7	0	645.079	1	0
TPM1	0	643.951	1	0
ANPEP	0	636.057	1	0
ATP1B3	0	634.177	1	0
MAGED1	0	633.426	1	0
EIF5A	0	631.546	1	0
FBLIM1	0	630.042	1	0
CTNNA1	0	629.666	1	0
OAZ1	0	628.915	1	0
ANXA5	0	628.539	1	0
ATP1A1	0	627.787	1	0
HMGB1	0	627.411	1	0
PALM2AKAP2	0	627.411	1	0
VCL	0	618.013	1	0
XRCC5	0	615.757	1	0
CALM1	0	613.502	1	0
DAZAP2	0	613.126	1	0
ARHGDIA	0	610.118	1	0
CAPZA2	0	608.991	1	0
ACTR2	0	604.856	1	0
DSTN	0	603.728	1	0
SWAP70	0	598.089	1	0
SDCBP	0	597.337	1	0
SLC25A3	0	594.33	1	0
SLC38A2	0	593.954	1	0
YWHAE	0	587.187	1	0
DAP	0	587.187	1	0
LAMP1	0	584.18	1	0
HLA-C	0	581.924	1	0
PGAM1	0	581.549	1	0
SLC16A1	0	581.173	1	0
CD99	0	571.775	1	0
PLOD1	0	571.399	1	0
BGN	0	570.271	1	0
SAE1	0	568.015	1	0
PPP2CA	0	568.015	1	0
CALM2	0	566.136	1	0
WWTR1	0	565.384	1	0
EHD2	0	564.256	1	0
MT-CYB	0	563.88	1	0
CALU	0	563.504	1	0
PPT1	0	560.497	1	0
PRCP	0	559.745	1	0
YWHAB	0	555.234	1	0
RHOC	0	550.723	1	0
ITM2B	0	547.34	1	0
TSPAN3	0	543.581	1	0
RAB1B	0	542.829	1	0
RCN1	0	541.701	1	0
COL18A1	0	540.949	1	0
WSB1	0	540.197	1	0
PPP2R1A	0	540.197	1	0
KRT18	0	539.445	1	0
HTRA1	0	539.07	1	0
G3BP1	0	538.694	1	0
ARHGDIB	0	537.566	1	0
ARPC5	0	537.19	1	0
MBOAT7	0	536.814	1	0
LAPTM4A	0	535.686	1	0
HSP90AA1	0	534.934	1	0
GNAS	0	533.055	1	0
HNRNPAB	0	530.423	1	0
FDFT1	0	530.423	1	0
SDHA	0	530.047	1	0
VAT1	0	529.672	1	0
EMP1	0	527.04	1	0
MMRN2	0	525.912	1	0
YTHDF2	0	525.536	1	0
STOM	0	525.536	1	0
RPN1	0	524.033	1	0
RPLP0	0	521.025	1	0
BCAR1	0	518.394	1	0
PSMD2	0	515.763	1	0
DDX3X	0	514.635	1	0
CCT3	0	512.379	1	0
NOMO3	0	512.003	1	0
ARPC1A	0	512.003	1	0
GAS6	0	511.251	1	0
COTL1	0	510.5	1	0
CCT4	0	510.5	1	0
TM4SF18	0	510.5	1	0
LRRC59	0	508.244	1	0
MTUS1	0	507.116	1	0
RPL15	0	504.485	1	0
DDOST	0	503.357	1	0
MAPRE2	0	502.229	1	0
RNH1	0	501.478	1	0
FRMD8	0	495.463	1	0
RALB	0	493.959	1	0
SNAP23	0	492.831	1	0
RHOB	0	492.831	1	0
MGAT1	0	492.831	1	0
GLO1	0	491.704	1	0
CSE1L	0	490.952	1	0
ANXA6	0	490.576	1	0
RNF11	0	489.072	1	0
PPIB	0	489.072	1	0
ACVRL1	0	488.696	1	0
HNRNPUL1	0	485.689	1	0
SDF4	0	480.802	1	0
PRDX1	0	479.674	1	0
CYB5R3	0	479.674	1	0
RPS6	0	479.674	1	0
APMAP	0	479.298	1	0
HMGB2	0	479.298	1	0
TUFM	0	478.546	1	0
SERBP1	0	478.171	1	0
FLI1	0	474.411	1	0
NECTIN2	0	474.035	1	0
BZW1	0	473.659	1	0
ID3	0	472.908	1	0
BACE2	0	471.028	1	0
CCT8	0	470.276	1	0
MCAM	0	466.517	1	0
GNS	0	466.141	1	0
TNPO1	0	465.389	1	0
IARS1	0	463.886	1	0
BMX	0	463.51	1	0
SLC25A5	0	463.51	1	0
H3-3B	0	462.758	1	0
CSRP1	0	459.75	1	0
CD151	0	459.374	1	0
TMBIM1	0	459.374	1	0
DBN1	0	454.112	1	0
TMEM59	0	451.104	1	0
RPL7	0	450.352	1	0
DNAJA1	0	447.345	1	0
HNRNPA0	0	446.593	1	0
HSPA8	0	445.465	1	0
VPS35	0	442.834	1	0
COPB1	0	442.458	1	0
BMP4	0	442.458	1	0
USP22	0	440.954	1	0
ACADVL	0	438.699	1	0
CAPRIN1	0	436.443	1	0
PRSS23	0	435.692	1	0
TNFRSF10B	0	435.692	1	0
PTGES3	0	435.316	1	0
COPB2	0	434.188	1	0
LAP3	0	434.188	1	0
ADAM9	0	430.429	1	0
PIGT	0	428.549	1	0
BTF3	0	428.549	1	0
KDELR2	0	428.549	1	0
ADAM15	0	428.173	1	0
PSMD11	0	425.166	1	0
PYURF	0	423.662	1	0
SLC29A1	0	422.158	1	0
UBA1	0	420.655	1	0
RNF10	0	419.151	1	0
TMED10	0	418.399	1	0
CCT6A	0	416.52	1	0
NUCB1	0	416.144	1	0
SLC25A6	0	415.016	1	0
DNAJB4	0	414.64	1	0
RBBP7	0	414.64	1	0
DARS1	0	413.136	1	0
AP1B1	0	411.633	1	0
CSNK1A1	0	411.633	1	0
ACE	0	410.505	1	0
ATP6AP1	0	409.377	1	0
SELENOF	0	409.001	1	0
KCTD12	0	408.625	1	0
UCHL1	0	407.498	1	0
PON2	0	407.498	1	0
NACA	0	406.37	1	0
TCF4	0	404.114	1	0
TSPAN14	0	400.731	1	0
HADHA	0	398.099	1	0
CCNB1	0	397.724	1	0
EHD4	0	396.972	1	0
MFNG	0	396.972	1	0
PXN	0	396.22	1	0
PPP4C	0	394.34	1	0
SQSTM1	0	392.837	1	0
CCNL2	0	391.333	1	0
ILF2	0	391.333	1	0
HYAL2	0	391.333	1	0
ANGPT2	0	391.333	1	0
TRAM1	0	390.581	1	0
BIRC5	0	390.581	1	0
ADGRL4	0	389.077	1	0
ARGLU1	0	387.95	1	0
IGFBP2	0	387.95	1	0
PRMT1	0	387.198	1	0
DHCR24	0	386.822	1	0
JAM3	0	384.19	1	0
GARS1	0	384.19	1	0
ACTR3	0	383.815	1	0
FDPS	0	383.439	1	0
RAI14	0	383.063	1	0
CDKN1A	0	383.063	1	0
UQCRC1	0	382.687	1	0
CYB5B	0	382.311	1	0
AP2A2	0	381.935	1	0
SERINC3	0	381.935	1	0
SHISA5	0	381.183	1	0
CTSL	0	379.679	1	0
STRAP	0	375.92	1	0
ADAM10	0	375.544	1	0
TMEM109	0	374.792	1	0
TMSB10	0	374.792	1	0
LRRC8A	0	374.792	1	0
CAPZB	0	372.161	1	0
HLA-A	0	371.409	1	0
CD46	0	370.281	1	0
PRXL2A	0	369.905	1	0
COLGALT1	0	369.905	1	0
ZFP36L2	0	366.898	1	0
STT3A	0	366.146	1	0
MORF4L1	0	365.019	1	0
GPI	0	365.019	1	0
VDAC1	0	365.019	1	0
PGF	0	364.643	1	0
PFKL	0	364.643	1	0
GLB1	0	363.515	1	0
MCM5	0	362.763	1	0
PAPOLA	0	362.387	1	0
VAPA	0	361.635	1	0
PGD	0	360.883	1	0
PRKCH	0	360.883	1	0
MAP7D1	0	360.507	1	0
HIF1A	0	359.756	1	0
MAPRE1	0	359.756	1	0
CNN2	0	359.756	1	0
RPS3	0	359.004	1	0
GRB10	0	355.996	1	0
KLF6	0	355.245	1	0
REPIN1	0	355.245	1	0
CPNE1	0	354.493	1	0
OAZ2	0	353.741	1	0
SLC25A1	0	352.613	1	0
MCM7	0	351.861	1	0
PLAT	0	351.861	1	0
LAMP2	0	351.485	1	0
HDLBP	0	350.734	1	0
GHITM	0	348.478	1	0
CTSD	0	347.726	1	0
TMEM123	0	347.35	1	0
SF3B2	0	346.974	1	0
HK1	0	346.598	1	0
TMEM259	0	346.223	1	0
EIF4E	0	346.223	1	0
CD93	0	345.847	1	0
CTSA	0	345.847	1	0
RDH11	0	344.719	1	0
CCND1	0	344.343	1	0
SET	0	342.087	1	0
HDAC2	0	341.336	1	0
RPL13	0	339.832	1	0
UBE2D3	0	339.832	1	0
DIPK2B	0	339.832	1	0
ANAPC5	0	339.456	1	0
ARF6	0	338.328	1	0
PSMA1	0	337.2	1	0
HSPD1	0	337.2	1	0
DDX39A	0	336.449	1	0
FHL2	0	335.697	1	0
NQO1	0	335.321	1	0
TFDP1	0	335.321	1	0
DEGS1	0	334.569	1	0
CORO1C	0	334.193	1	0
ZFAND5	0	333.441	1	0
GLUL	0	332.313	1	0
ATP6AP2	0	331.938	1	0
ACO1	0	331.562	1	0
SMTN	0	329.682	1	0
SERINC1	0	328.554	1	0
CD164	0	328.178	1	0
RGS3	0	327.051	1	0
SCARB1	0	325.171	1	0
RPS3A	0	324.795	1	0
ELAVL1	0	324.419	1	0
MSMO1	0	324.043	1	0
SF3B3	0	323.667	1	0
DNM2	0	323.667	1	0
NAP1L4	0	323.291	1	0
TGM2	0	322.164	1	0
TGFBR2	0	322.164	1	0
SRM	0	321.412	1	0
PDLIM1	0	321.412	1	0
PSMC3	0	321.036	1	0
SNRNP70	0	321.036	1	0
FAM124B	0	319.908	1	0
SNX3	0	319.532	1	0
GIMAP4	0	319.532	1	0
DDX1	0	318.404	1	0
TRPC4AP	0	318.028	1	0
UBE2J1	0	318.028	1	0
CYFIP1	0	315.773	1	0
DUSP6	0	315.021	1	0
ACSL3	0	315.021	1	0
BAG6	0	314.645	1	0
SEC31A	0	314.269	1	0
SMARCB1	0	313.517	1	0
GRINA	0	313.517	1	0
TNFRSF1B	0	313.142	1	0
ALDH2	0	312.39	1	0
CLIC1	0	311.638	1	0
NTN4	0	310.886	1	0
TMEM43	0	309.758	1	0
PLK2	0	309.758	1	0
CAPN1	0	309.382	1	0
SZRD1	0	308.63	1	0
EZR	0	308.63	1	0
CCT7	0	308.255	1	0
ENSA	0	307.879	1	0
GNAI3	0	307.127	1	0
MVP	0	307.127	1	0
RPL13A	0	306.375	1	0
DNAJB6	0	306.375	1	0
FAM3C	0	305.623	1	0
POLR2E	0	305.247	1	0
PPM1F	0	303.368	1	0
USP14	0	302.616	1	0
MAF1	0	301.864	1	0
PRKAR1A	0	301.112	1	0
EID1	0	300.736	1	0
RPL5	0	300.36	1	0
ZFP36L1	0	300.36	1	0
HIGD1A	0	300.36	1	0
VASH1	0	299.608	1	0
SSU72	0	299.232	1	0
PROCR	0	296.977	1	0
EIF3L	0	296.977	1	0
MLF2	0	296.225	1	0
ECHS1	0	295.849	1	0
TGOLN2	0	295.097	1	0
NUDC	0	294.721	1	0
COMT	0	294.721	1	0
C1QBP	0	294.346	1	0
NCSTN	0	293.97	1	0
RAB5C	0	293.594	1	0
ADRM1	0	293.218	1	0
MT-ND5	0	292.466	1	0
TYMS	0	292.09	1	0
TSN	0	291.714	1	0
HMGN1	0	290.962	1	0
VAMP3	0	290.586	1	0
GOLM1	0	290.586	1	0
PRDX6	0	290.21	1	0
BTG1	0	290.21	1	0
SARS1	0	289.834	1	0
TALDO1	0	289.834	1	0
MYDGF	0	289.834	1	0
LRPAP1	0	289.834	1	0
GIMAP6	0	289.834	1	0
ODC1	0	288.331	1	0
DPYSL3	0	288.331	1	0
DKK3	0	287.955	1	0
CD63	0	287.955	1	0
GANAB	0	286.827	1	0
SLC38A10	0	286.827	1	0
SH3GL1	0	286.075	1	0
TPD52L2	0	286.075	1	0
PDCD6IP	0	286.075	1	0
CCDC50	0	286.075	1	0
SEPTIN7	0	285.699	1	0
NFE2L1	0	284.572	1	0
DAB2	0	284.572	1	0
AQP1	0	284.572	1	0
AK2	0	283.444	1	0
RANBP1	0	283.444	1	0
MRFAP1	0	282.692	1	0
PHLDA1	0	282.316	1	0
APEX1	0	282.316	1	0
SEC13	0	282.316	1	0
CDC42	0	281.94	1	0
FEN1	0	281.94	1	0
RASSF3	0	281.94	1	0
F11R	0	281.564	1	0
PSMD14	0	281.564	1	0
ACTL6A	0	281.188	1	0
RCN2	0	280.436	1	0
SUN2	0	279.685	1	0
SPOP	0	278.933	1	0
JPT1	0	278.933	1	0
LIMS1	0	278.933	1	0
PRKCSH	0	278.557	1	0
IK	0	278.181	1	0
RTL8C	0	278.181	1	0
EIF1	0	277.805	1	0
SSR1	0	277.053	1	0
MOB1A	0	276.677	1	0
PTMS	0	276.301	1	0
TWF1	0	276.301	1	0
SRP14	0	274.046	1	0
LASP1	0	273.67	1	0
RAB14	0	273.294	1	0
IDH2	0	272.918	1	0
SH3BGRL3	0	271.79	1	0
NDFIP1	0	271.79	1	0
SCRN1	0	271.414	1	0
CSNK1D	0	271.038	1	0
ACTR1A	0	270.663	1	0
RTN3	0	269.911	1	0
KXD1	0	269.911	1	0
ELAC2	0	269.535	1	0
GPBP1L1	0	269.159	1	0
NAA50	0	269.159	1	0
GDI2	0	268.783	1	0
XPNPEP1	0	268.783	1	0
SF3A1	0	268.407	1	0
SCARA3	0	268.031	1	0
JUN	0	267.279	1	0
CCNI	0	267.279	1	0
SORBS3	0	267.279	1	0
BAG3	0	266.903	1	0
TMEM248	0	266.903	1	0
GNB2	0	266.527	1	0
LAMB1	0	265.776	1	0
HHEX	0	265.024	1	0
PSMD10	0	264.648	1	0
SMARCE1	0	264.272	1	0
RAD23A	0	263.896	1	0
MORF4L2	0	263.896	1	0
PUM1	0	263.52	1	0
RPL8	0	263.52	1	0
PAICS	0	263.144	1	0
SLC3A2	0	262.768	1	0
XBP1	0	262.768	1	0
BCAP31	0	262.768	1	0
FAM234A	0	262.392	1	0
EIF3E	0	262.016	1	0
CDC20	0	261.64	1	0
ANP32A	0	261.64	1	0
TOMM40	0	261.265	1	0
PNP	0	260.137	1	0
PARP1	0	259.385	1	0
RAD21	0	259.385	1	0
ERP44	0	259.385	1	0
CAV2	0	259.009	1	0
ERP29	0	258.633	1	0
PPP1CB	0	258.633	1	0
FKBP10	0	258.257	1	0
DCAF7	0	257.129	1	0
LBR	0	256.754	1	0
CRTAP	0	256.754	1	0
RAB1A	0	256.378	1	0
KIF20A	0	256.378	1	0
ACLY	0	256.002	1	0
ST13	0	256.002	1	0
CTSC	0	255.626	1	0
FUCA2	0	254.874	1	0
GPAA1	0	254.874	1	0
SNX1	0	254.498	1	0
CDK5RAP3	0	254.498	1	0
HNRNPDL	0	254.498	1	0
PAFAH1B1	0	254.122	1	0
BCL6B	0	254.122	1	0
DLC1	0	254.122	1	0
BTG2	0	253.746	1	0
RHOJ	0	253.746	1	0
CRK	0	253.746	1	0
PLK1	0	253.37	1	0
AL135905.2	0	253.37	1	0
PSMD3	0	252.994	1	0
FAM83D	0	252.242	1	0
LYPLA1	0	252.242	1	0
ARL5A	0	251.867	1	0
SLC16A3	0	251.491	1	0
DAPK3	0	250.739	1	0
YWHAG	0	250.739	1	0
CORO1B	0	249.987	1	0
HSF1	0	249.987	1	0
TRIM44	0	249.611	1	0
CDC37	0	249.611	1	0
FLOT1	0	249.611	1	0
KDM1A	0	249.235	1	0
NCOA4	0	249.235	1	0
EIF4A3	0	249.235	1	0
CYP51A1	0	249.235	1	0
WBP2	0	248.859	1	0
MYH9	0	248.859	1	0
LXN	0	248.483	1	0
MPZL1	0	248.107	1	0
PSMC1	0	248.107	1	0
GASK1B	0	247.355	1	0
CCDC85B	0	246.98	1	0
IST1	0	246.604	1	0
PLEKHB2	0	246.604	1	0
GART	0	246.604	1	0
GUSB	0	246.228	1	0
RAP1B	0	245.852	1	0
GPX4	0	245.852	1	0
MDH1	0	245.1	1	0
GNG12	0	244.724	1	0
PRDX3	0	244.724	1	0
TSPAN4	0	244.348	1	0
HDAC7	0	244.348	1	0
DLGAP5	0	244.348	1	0
IFI16	0	243.972	1	0
EIF3M	0	243.972	1	0
SEPHS2	0	243.596	1	0
METTL3	0	243.22	1	0
UBE2G1	0	243.22	1	0
TCP1	0	243.22	1	0
ANLN	0	243.22	1	0
SOX17	1	243.22	1	0
TUBA1C	0	242.844	1	0
PALMD	0	242.469	1	0
MARVELD1	0	242.469	1	0
SNX6	0	242.469	1	0
PEPD	0	242.469	1	0
ILK	0	242.093	1	0
FADS1	0	242.093	1	0
RPA1	0	242.093	1	0
ADI1	0	242.093	1	0
UBE2V1	0	242.093	1	0
NECAP2	0	241.717	1	0
TXNRD1	0	241.717	1	0
FTO	0	241.717	1	0
TM9SF2	0	240.965	1	0
NGRN	0	240.965	1	0
PDCD4	0	240.589	1	0
WARS1	0	240.589	1	0
PCMT1	0	240.589	1	0
MARS1	0	240.213	1	0
UBAP2L	0	239.837	1	0
XPOT	0	239.837	1	0
DNAJA2	0	239.837	1	0
RAB7A	0	239.837	1	0
ZWINT	0	239.461	1	0
MAP1S	0	239.461	1	0
RUVBL2	0	239.461	1	0
G6PD	0	239.461	1	0
CD55	0	239.085	1	0
COPE	0	237.206	1	0
MAP1LC3B	0	236.83	1	0
BNIP3L	0	236.83	1	0
COPZ1	0	236.454	1	0
RAB8A	0	236.454	1	0
DCTN1	0	236.078	1	0
YWHAH	0	236.078	1	0
DHCR7	0	235.702	1	0
PHB	0	235.326	1	0
FKBP8	0	234.574	1	0
NARS1	0	234.198	1	0
MFGE8	0	233.822	1	0
IDI1	0	233.071	1	0
TACC3	0	233.071	1	0
SEC23A	0	232.695	1	0
NDUFV1	0	232.319	1	0
PHB2	0	231.567	1	0
MAT2A	0	231.567	1	0
PSMD13	0	231.191	1	0
C11orf58	0	231.191	1	0
SMARCC2	0	231.191	1	0
RNF144B	0	231.191	1	0
SRP9	0	230.815	1	0
PSMC5	0	230.815	1	0
API5	0	230.439	1	0
PDAP1	0	229.687	1	0
LRRC8C	0	229.311	1	0
RIC8A	0	229.311	1	0
CAVIN3	0	229.311	1	0
SNRPB	0	229.311	1	0
PRMT2	0	229.311	1	0
TMEM165	0	229.311	1	0
STEAP1	0	229.311	1	0
UBXN4	0	228.935	1	0
SYPL1	0	228.935	1	0
SMS	0	228.935	1	0
TNFAIP1	0	228.559	1	0
TUBG1	0	228.559	1	0
PBK	0	228.559	1	0
SRGN	0	228.184	1	0
TMEM50A	0	227.808	1	0
HYOU1	0	227.808	1	0
LIX1L	0	227.432	1	0
TAX1BP3	0	227.432	1	0
DDX24	0	226.68	1	0
CRELD2	0	226.68	1	0
COPG1	0	226.68	1	0
EXT2	0	226.304	1	0
ALDH9A1	0	225.928	1	0
UQCRC2	0	225.928	1	0
UBE2E3	0	225.928	1	0
NRAS	0	225.552	1	0
MAP3K11	0	224.8	1	0
HEXB	0	224.8	1	0
METTL9	0	224.424	1	0
RALY	0	224.424	1	0
RNF187	0	224.048	1	0
YARS1	0	224.048	1	0
PITRM1	0	224.048	1	0
SERPINB9	0	224.048	1	0
TMX1	0	223.673	1	0
MYO1C	0	223.673	1	0
MCL1	0	222.921	1	0
ARF4	0	222.921	1	0
STIP1	0	222.545	1	0
PSMA7	0	222.169	1	0
SLBP	0	222.169	1	0
SUN1	0	222.169	1	0
IFRD2	0	221.417	1	0
MAPKAP1	0	221.417	1	0
AP1M1	0	221.041	1	0
PCNP	0	221.041	1	0
BUB1	0	220.665	1	0
SH3GLB1	0	220.289	1	0
KPNB1	0	220.289	1	0
DDX39B	0	220.289	1	0
RSU1	0	219.913	1	0
SH3BP5	0	219.913	1	0
GLRX3	0	219.537	1	0
TFG	0	219.161	1	0
CHTF8	0	218.786	1	0
IPO9	0	218.41	1	0
FBH1	0	218.41	1	0
SLC39A13	0	218.41	1	0
JPT2	0	218.41	1	0
STK25	0	218.41	1	0
WDR6	0	218.41	1	0
ST6GAL1	0	218.034	1	0
UBE2I	0	217.658	1	0
NID1	0	217.282	1	0
RBBP4	0	217.282	1	0
DHX15	0	217.282	1	0
FGFR1	0	217.282	1	0
STOML2	0	217.282	1	0
AKR1B1	0	216.906	1	0
CDK16	0	216.906	1	0
DYNC1I2	0	216.53	1	0
MRPL15	0	216.53	1	0
FCGRT	0	216.154	1	0
ANP32B	0	216.154	1	0
PPP1CA	0	215.778	1	0
LRRC32	0	215.402	1	0
SRPRA	0	215.402	1	0
PSMB5	0	215.402	1	0
GOT2	0	215.402	1	0
AFAP1L1	0	215.026	1	0
MAPK1IP1L	0	214.65	1	0
HGS	0	214.65	1	0
SQLE	0	214.65	1	0
ZMYND8	0	214.275	1	0
HIP1R	0	213.899	1	0
CLPTM1	0	213.899	1	0
COL4A1	0	213.523	1	0
HM13	0	213.523	1	0
TUBB2A	0	213.523	1	0
SMARCA5	0	213.147	1	0
PIR	0	213.147	1	0
DDIT4	0	212.771	1	0
SIRPA	0	212.395	1	0
REEP3	0	212.019	1	0
KPNA1	0	212.019	1	0
CDK1	0	211.643	1	0
ALKBH5	0	211.643	1	0
SNX9	0	211.643	1	0
IL13RA1	0	211.643	1	0
PINK1	0	211.267	1	0
FADS3	0	211.267	1	0
CPPED1	0	210.891	1	0
SCARF1	0	210.891	1	0
SRP68	0	210.891	1	0
PLSCR1	0	210.891	1	0
PDCD6	0	210.891	1	0
COPS6	0	210.891	1	0
CUL1	0	210.891	1	0
EMCN	0	210.515	1	0
PLOD2	0	210.139	1	0
EIF3I	0	209.763	1	0
ARPC3	0	209.763	1	0
SERPINB6	0	209.763	1	0
FNTA	0	209.763	1	0
GNL3	0	209.388	1	0
EIF2S1	0	209.012	1	0
ARL6IP5	0	209.012	1	0
PEF1	0	208.26	1	0
VPS51	0	208.26	1	0
TKT	0	208.26	1	0
NBR1	0	207.884	1	0
FAM32A	0	207.884	1	0
CCNG1	0	207.884	1	0
MTHFD1	0	207.884	1	0
PAPSS1	0	207.884	1	0
FHOD1	0	207.508	1	0
NAPA	0	207.508	1	0
CCNB2	0	207.132	1	0
PDIA5	0	207.132	1	0
PSMC4	0	206.756	1	0
ACO2	0	206.38	1	0
SYNGR2	0	206.004	1	0
GADD45A	0	205.628	1	0
SDHD	0	205.628	1	0
CLTC	0	205.628	1	0
HPCAL1	0	205.628	1	0
SSR2	0	205.252	1	0
EXOC5	0	205.252	1	0
RBMS1	0	204.877	1	0
PAIP1	0	204.877	1	0
UROD	0	204.501	1	0
SRRT	0	204.501	1	0
GSDMD	0	204.501	1	0
E2F4	0	203.749	1	0
EGLN2	0	203.749	1	0
RCN3	0	203.749	1	0
SPCS3	0	203.749	1	0
WFS1	0	203.373	1	0
SMPD1	0	202.997	1	0
TMCC3	0	202.997	1	0
YME1L1	0	202.621	1	0
TMPO	0	202.621	1	0
LGMN	0	202.621	1	0
GSTP1	0	202.245	1	0
TRAP1	0	201.869	1	0
SNX17	0	201.869	1	0
ITGA6	0	201.869	1	0
VDAC2	0	201.493	1	0
EIF3D	0	201.493	1	0
KIF22	0	201.117	1	0
BEX3	0	201.117	1	0
USP5	0	200.741	1	0
RGL2	0	200.741	1	0
TCTN3	0	200.365	1	0
TMOD3	0	200.365	1	0
FAM50A	0	200.365	1	0
CNP	0	199.99	1	0
GPX8	0	199.99	1	0
ZDHHC13	0	199.614	1	0
CCNA2	0	199.614	1	0
PPP1R18	0	199.614	1	0
RAB2A	0	199.614	1	0
OAT	0	199.238	1	0
LMF2	0	199.238	1	0
RAB5B	0	198.862	1	0
DNAAF5	0	198.862	1	0
DLD	0	198.862	1	0
MTCH2	0	198.486	1	0
BZW2	0	198.486	1	0
ACTR10	0	197.734	1	0
MGAT2	0	197.358	1	0
WBP11	0	196.982	1	0
GRB2	0	196.982	1	0
NCLN	0	196.606	1	0
NT5E	0	196.606	1	0
EFCAB14	0	196.23	1	0
PSMA4	0	196.23	1	0
TACC1	0	196.23	1	0
AK3	0	196.23	1	0
GALNT2	0	195.854	1	0
ATP5PB	0	195.854	1	0
PSME3	0	195.854	1	0
EPB41L3	0	195.854	1	0
SCARB2	0	195.854	1	0
SLC35B2	0	195.854	1	0
MCMBP	0	195.479	1	0
DNASE2	0	195.479	1	0
SBDS	0	195.479	1	0
SLC43A3	0	195.103	1	0
PDHA1	0	195.103	1	0
NIPSNAP1	0	194.727	1	0
EPHB4	0	194.727	1	0
EIF3F	0	194.351	1	0
DLL4	1	194.351	1	0
GORASP2	0	194.351	1	0
IMMT	0	193.975	1	0
STX16	0	193.975	1	0
SKP1	0	193.599	1	0
STAT1	0	193.223	1	0
ALCAM	0	193.223	1	0
TSC22D4	0	193.223	1	0
PRELID1	0	192.847	1	0
GLOD4	0	192.471	1	0
TAX1BP1	0	192.471	1	0
MFSD14B	0	192.095	1	0
C1orf43	0	191.719	1	0
NUP93	0	191.719	1	0
SLC44A2	0	191.719	1	0
RAB11A	0	191.343	1	0
RAB11B	0	191.343	1	0
ATXN10	0	191.343	1	0
RPSA	0	191.343	1	0
NSUN2	0	191.343	1	0
PSMD4	0	190.967	1	0
KPNA3	0	190.967	1	0
NDUFA10	0	190.967	1	0
ZNF22	0	190.592	1	0
GLYR1	0	190.592	1	0
AP2B1	0	190.592	1	0
MRPS7	0	190.592	1	0
IL6ST	0	190.592	1	0
PARK7	0	190.216	1	0
FIBP	0	190.216	1	0
SLC35F2	0	190.216	1	0
PRPSAP1	0	190.216	1	0
CIRBP	0	190.216	1	0
SF3B1	0	190.216	1	0
EEF1D	0	190.216	1	0
HNRNPR	0	189.84	1	0
SCYL1	0	189.84	1	0
TK1	0	189.84	1	0
AAMP	0	189.84	1	0
CTDSP2	0	189.464	1	0
UBE2L3	0	189.464	1	0
UGDH	0	189.464	1	0
ADSS2	0	189.088	1	0
CD109	0	189.088	1	0
AKIRIN1	0	188.712	1	0
ATP5F1C	0	188.712	1	0
XPC	0	188.712	1	0
MAGT1	0	188.712	1	0
CANT1	0	188.336	1	0
ASPH	0	188.336	1	0
LRP10	0	187.96	1	0
PSMB1	0	187.96	1	0
DCTN2	0	187.584	1	0
NIPSNAP2	0	187.584	1	0
CDC42EP1	0	187.584	1	0
MBNL2	0	187.208	1	0
NFIC	0	186.832	1	0
LDB2	0	186.832	1	0
TARS1	0	186.456	1	0
AKAP17A	0	186.456	1	0
LAMC1	0	186.081	1	0
PVR	0	186.081	1	0
LMNB1	0	186.081	1	0
WASHC5	0	186.081	1	0
TPP1	0	185.705	1	0
PPM1G	0	185.705	1	0
MECOM	0	185.705	1	0
GSPT1	0	185.329	1	0
TERF2IP	0	185.329	1	0
DHX9	0	184.953	1	0
THSD1	0	184.577	1	0
MBTPS1	0	184.577	1	0
IPO11	0	184.577	1	0
MAT2B	0	184.577	1	0
CBWD1	0	184.577	1	0
UFM1	0	184.201	1	0
SHKBP1	0	184.201	1	0
SERP1	0	184.201	1	0
HNRNPA3	0	183.825	1	0
POLD2	0	183.825	1	0
CAND1	0	183.073	1	0
TSC22D1	0	183.073	1	0
CHPF2	0	183.073	1	0
MT-ND2	0	182.697	1	0
TPGS2	0	182.697	1	0
TCAF1	0	182.697	1	0
GNPAT	0	182.321	1	0
INTS14	0	182.321	1	0
HSPA9	0	182.321	1	0
DENND10	0	181.945	1	0
ST3GAL1	0	181.945	1	0
FLII	0	181.569	1	0
PARVA	0	181.194	1	0
LAMTOR1	0	181.194	1	0
OXA1L	0	181.194	1	0
KLC1	0	181.194	1	0
ERG	0	181.194	1	0
HARS1	0	181.194	1	0
TOR1A	0	181.194	1	0
SEC22B	0	180.818	1	0
GLUD1	0	180.442	1	0
SCHIP1	0	180.442	1	0
RNPS1	0	179.69	1	0
ARPC4	0	179.69	1	0
ARF3	0	179.314	1	0
GALNT1	0	179.314	1	0
SUMF2	0	179.314	1	0
SH3BP4	0	178.938	1	0
MYCT1	0	178.938	1	0
DNAJC8	0	178.562	1	0
LAPTM5	0	178.562	1	0
GRAMD1A	0	178.562	1	0
ERLIN1	0	178.186	1	0
SHCBP1	0	178.186	1	0
TRIR	0	178.186	1	0
UBE2D2	0	178.186	1	0
GET4	0	178.186	1	0
CPSF6	0	177.81	1	0
CHMP1A	0	177.81	1	0
AUP1	0	177.81	1	0
PDE4B	0	177.058	1	0
ZNF207	0	177.058	1	0
SLFN11	0	177.058	1	0
TWSG1	0	177.058	1	0
MCFD2	0	176.682	1	0
MRPL16	0	176.307	1	0
SSR3	0	176.307	1	0
GOLPH3	0	176.307	1	0
WDR34	0	176.307	1	0
ALDH18A1	0	175.931	1	0
LYL1	0	175.931	1	0
SUMF1	0	175.931	1	0
PACSIN2	0	175.555	1	0
EMC1	0	175.179	1	0
CASC3	0	174.803	1	0
SMAD1	0	174.803	1	0
SELENON	0	174.427	1	0
SF3A3	0	174.427	1	0
BCL10	0	174.427	1	0
SSRP1	0	174.427	1	0
ARHGAP17	0	174.427	1	0
HECTD3	0	174.051	1	0
TM7SF3	0	174.051	1	0
ARL6IP4	0	174.051	1	0
MMP14	0	174.051	1	0
MAPK3	0	174.051	1	0
KARS1	0	174.051	1	0
STARD3NL	0	174.051	1	0
MT-ATP6	0	174.051	1	0
GGA2	0	173.299	1	0
DNAJC10	0	173.299	1	0
CAST	0	173.299	1	0
SLC25A39	0	172.923	1	0
PES1	0	172.923	1	0
RAB13	0	172.547	1	0
SUMO2	0	172.547	1	0
KCTD20	0	172.171	1	0
LRRC41	0	171.796	1	0
RAB35	0	171.796	1	0
NDUFA9	0	171.42	1	0
EIF4B	0	171.42	1	0
CLINT1	0	171.42	1	0
GLMP	0	171.044	1	0
IPO5	0	171.044	1	0
OSTC	0	171.044	1	0
PRKACB	0	170.668	1	0
HSBP1	0	170.668	1	0
SPG7	0	170.668	1	0
NKIRAS2	0	170.292	1	0
YIF1B	0	170.292	1	0
NEDD9	0	170.292	1	0
GDI1	0	170.292	1	0
NASP	0	169.916	1	0
MGRN1	0	169.916	1	0
PDHB	0	169.916	1	0
NADK	0	169.54	1	0
SMPD4	0	169.54	1	0
MAEA	0	169.54	1	0
TMED7	0	169.54	1	0
NRDC	0	169.164	1	0
HEXA	0	169.164	1	0
LGALS8	0	168.788	1	0
CHST1	0	168.788	1	0
KIAA1191	0	168.788	1	0
HP1BP3	0	168.412	1	0
NOC2L	0	168.412	1	0
ARVCF	0	168.412	1	0
OCIAD1	0	168.412	1	0
INSIG1	0	168.036	1	0
NDUFS1	0	167.66	1	0
RRAGA	0	167.66	1	0
EHD1	0	167.284	1	0
WDFY1	0	167.284	1	0
ARFGAP3	0	167.284	1	0
PFDN1	0	167.284	1	0
ARHGEF15	0	166.533	1	0
ETS2	0	166.533	1	0
DNAJB11	0	166.533	1	0
SIGMAR1	0	166.533	1	0
NAP1L1	0	166.157	1	0
KCTD10	0	166.157	1	0
SPATA20	0	166.157	1	0
SPAG5	0	165.405	1	0
TMEM98	0	165.405	1	0
WDR45B	0	165.405	1	0
PRDX2	0	165.405	1	0
ECH1	0	165.405	1	0
CLSTN1	0	165.029	1	0
BCAT1	0	165.029	1	0
ESYT1	0	165.029	1	0
RHOT2	0	165.029	1	0
GLT8D1	0	165.029	1	0
TCEA1	0	165.029	1	0
UBL4A	0	165.029	1	0
SNX7	0	164.653	1	0
TSPO	0	164.653	1	0
BUB3	0	164.277	1	0
EXOC7	0	164.277	1	0
AMOTL2	0	164.277	1	0
LAMA4	0	164.277	1	0
SH2D3C	0	164.277	1	0
MEN1	0	163.901	1	0
REEP5	0	163.149	1	0
PPP2R2A	0	163.149	1	0
RFK	0	163.149	1	0
TP53	0	162.773	1	0
CBX1	0	162.773	1	0
THOC3	0	162.773	1	0
SRI	0	162.773	1	0
PSMA5	0	162.398	1	0
EMC4	0	162.398	1	0
SLC9A3R2	0	162.398	1	0
COPS4	0	162.398	1	0
CDCA8	0	162.398	1	0
DNAJC11	0	162.022	1	0
ATP6V1B2	0	162.022	1	0
NXF1	0	161.646	1	0
FAM98A	0	161.646	1	0
PDLIM7	0	161.646	1	0
RCC1L	0	161.646	1	0
MDH2	0	161.646	1	0
LEMD2	0	161.27	1	0
POLR2C	0	160.894	1	0
PSMD8	0	160.894	1	0
PTOV1	0	160.894	1	0
FKBP5	0	160.894	1	0
ATXN7L3B	0	160.518	1	0
RPL6	0	160.518	1	0
PSMA6	0	160.142	1	0
PHKB	0	160.142	1	0
POLDIP2	0	160.142	1	0
SNRK	0	160.142	1	0
ZFYVE21	0	159.766	1	0
RSPRY1	0	159.766	1	0
DYNLL1	0	159.39	1	0
PLD3	0	159.39	1	0
VPS26A	0	159.014	1	0
GRWD1	0	159.014	1	0
NSFL1C	0	159.014	1	0
PCDH1	0	159.014	1	0
DECR1	0	159.014	1	0
CYB561	0	158.638	1	0
PPP5C	0	158.638	1	0
HMGCR	0	158.638	1	0
EIF2B1	0	158.262	1	0
KEAP1	0	158.262	1	0
NPDC1	0	158.262	1	0
PNRC2	0	157.886	1	0
TXNDC9	0	157.886	1	0
PARVB	0	157.886	1	0
CCZ1	0	157.886	1	0
VPS4A	0	157.135	1	0
PITPNB	0	157.135	1	0
TSG101	0	156.759	1	0
TCIRG1	0	156.759	1	0
CAB39	0	156.759	1	0
EXOSC10	0	156.383	1	0
CTNND1	0	156.383	1	0
COPS8	0	156.383	1	0
RPS4X	0	156.383	1	0
PML	0	156.007	1	0
ETFA	0	156.007	1	0
ARL2BP	0	156.007	1	0
GRAP	0	156.007	1	0
ITGB3	0	156.007	1	0
FBXO7	0	156.007	1	0
PTGR1	0	156.007	1	0
MYD88	0	155.631	1	0
GNAI2	0	155.631	1	0
ATG3	0	155.631	1	0
MMADHC	0	155.255	1	0
YIPF5	0	155.255	1	0
THOP1	0	154.879	1	0
RPL7L1	0	154.879	1	0
YIPF3	0	154.879	1	0
PHF6	0	154.879	1	0
CMPK1	0	154.503	1	0
BIRC2	0	154.503	1	0
MAP2K1	0	154.127	1	0
PPP2R5D	0	154.127	1	0
HADHB	0	153.751	1	0
ALDH1A1	0	153.751	1	0
COL5A2	0	153.375	1	0
EDEM2	0	153.375	1	0
HNRNPH3	0	153	1	0
PRMT5	0	153	1	0
ANXA4	0	153	1	0
UAP1	0	152.624	1	0
YIF1A	0	152.624	1	0
DYNC1LI2	0	152.624	1	0
MED15	0	152.624	1	0
TRA2B	0	152.624	1	0
PAM	0	152.624	1	0
CDK4	0	152.248	1	0
PSMD6	0	152.248	1	0
RARS1	0	151.872	1	0
ARMCX3	0	151.872	1	0
RANGAP1	0	151.496	1	0
IMPDH2	0	151.496	1	0
CASP7	0	151.12	1	0
NUMB	0	151.12	1	0
SGSH	0	151.12	1	0
POLDIP3	0	151.12	1	0
MESD	0	150.744	1	0
RBMX	0	150.744	1	0
LTBR	0	150.368	1	0
FRMD6	0	150.368	1	0
GPS1	0	150.368	1	0
ZNF521	0	150.368	1	0
FAM168B	0	150.368	1	0
GUK1	0	149.992	1	0
NPEPPS	0	149.992	1	0
GAA	0	149.992	1	0
TIMM17A	0	149.616	1	0
PAPSS2	0	149.616	1	0
MYADM	0	149.616	1	0
SGSM3	0	149.616	1	0
EIF4H	0	149.616	1	0
CDK2AP2	0	149.24	1	0
RNASE1	0	149.24	1	0
ALAS1	0	149.24	1	0
CLDND1	0	149.24	1	0
VPS35L	0	148.864	1	0
RAB5IF	0	148.864	1	0
LOX	0	148.864	1	0
CKAP2	0	148.488	1	0
SGTA	0	148.488	1	0
BAP1	0	148.488	1	0
DDAH1	0	148.113	1	0
PALD1	0	148.113	1	0
GDF15	0	148.113	1	0
ABLIM1	0	147.737	1	0
NSF	0	147.737	1	0
TRIM47	0	147.737	1	0
PRPF31	0	147.737	1	0
EIF4A2	0	147.737	1	0
METAP2	0	147.361	1	0
PRC1	0	147.361	1	0
NELFCD	0	147.361	1	0
SREBF2	0	147.361	1	0
ABCF2	0	147.361	1	0
PTDSS1	0	147.361	1	0
AP3M1	0	146.985	1	0
LARS1	0	146.985	1	0
CYC1	0	146.985	1	0
TNFSF4	0	146.609	1	0
MFN2	0	146.609	1	0
JAK1	0	146.609	1	0
RAB8B	0	146.609	1	0
ITGAV	0	146.609	1	0
PTPRA	0	146.609	1	0
GAS2L1	0	146.609	1	0
GJA1	0	146.233	1	0
GABARAPL1	0	145.857	1	0
UBE2N	0	145.857	1	0
GOSR2	0	145.857	1	0
EMC10	0	145.857	1	0
TPM2	0	145.857	1	0
OTUB1	0	145.481	1	0
NOL11	0	145.481	1	0
SEC23B	0	145.481	1	0
DCAF6	0	145.105	1	0
RAB10	0	145.105	1	0
SP100	0	145.105	1	0
TPX2	0	145.105	1	0
TMEM189	0	145.105	1	0
FBXL5	0	145.105	1	0
MAN1B1	0	145.105	1	0
NCKAP1	0	144.729	1	0
RAE1	0	144.729	1	0
LGALS1	0	144.729	1	0
SEPTIN10	0	144.353	1	0
DAG1	0	144.353	1	0
DEK	0	144.353	1	0
LEPROT	0	143.977	1	0
PMPCA	0	143.977	1	0
SH2B3	0	143.602	1	0
LPCAT2	0	143.602	1	0
PPP1R15A	0	143.602	1	0
SUMO1	0	143.602	1	0
PTX3	0	143.602	1	0
ADH5	0	143.602	1	0
PI4KB	0	143.226	1	0
RSL24D1	0	143.226	1	0
RNPEP	0	142.85	1	0
PIGS	0	142.85	1	0
AP2S1	0	142.85	1	0
QRICH1	0	142.85	1	0
SEPTIN11	0	142.85	1	0
BCAP29	0	142.85	1	0
GALNT11	0	142.85	1	0
RRM1	0	142.474	1	0
NOP53	0	142.474	1	0
HMGCS1	0	142.474	1	0
TP53I11	0	142.098	1	0
ADSL	0	142.098	1	0
CNOT7	0	142.098	1	0
LDOC1	0	142.098	1	0
ATF4	0	141.722	1	0
INTS11	0	141.346	1	0
SRGAP2C	0	141.346	1	0
RAC2	0	141.346	1	0
FZD6	0	141.346	1	0
MYC	0	141.346	1	0
CUL4A	0	140.97	1	0
MAFF	0	140.97	1	0
RRP7A	0	140.97	1	0
SUB1	0	140.97	1	0
FKBP9	0	140.97	1	0
LTA4H	0	140.594	1	0
XRN2	0	140.594	1	0
ARRDC3	0	140.594	1	0
GNPDA1	0	140.594	1	0
MOB4	0	140.218	1	0
AHCY	0	140.218	1	0
TRIP6	0	139.842	1	0
AZIN1	0	139.842	1	0
SMG5	0	139.466	1	0
EIF2S2	0	139.466	1	0
CCND3	0	139.466	1	0
AP1S1	0	139.466	1	0
ENG	1	139.466	1	0
PLEKHA1	0	139.09	1	0
NUSAP1	0	139.09	1	0
GNG10	0	139.09	1	0
DNAJB1	0	138.715	1	0
SUPT5H	0	138.715	1	0
SEC62	0	138.715	1	0
HBP1	0	138.715	1	0
NEK6	0	138.715	1	0
NMT2	0	138.339	1	0
KIFBP	0	138.339	1	0
SPNS1	0	138.339	1	0
GIPC1	0	138.339	1	0
PPDPF	0	138.339	1	0
HCLS1	0	138.339	1	0
SELENOT	0	138.339	1	0
KLHDC3	0	138.339	1	0
FEZ1	0	137.963	1	0
CSNK2A1	0	137.963	1	0
GTPBP6	0	137.963	1	0
PPP1CC	0	137.587	1	0
RDX	0	137.211	1	0
KIFC1	0	137.211	1	0
ATP6V0B	0	136.835	1	0
SEC24C	0	136.835	1	0
LATS2	0	136.835	1	0
FLT1	1	136.835	1	0
KLHDC2	0	136.835	1	0
LMNB2	0	136.835	1	0
EPN1	0	136.835	1	0
IGF2BP2	0	136.835	1	0
PSMB7	0	136.459	1	0
FBXO21	0	136.083	1	0
SPTSSA	0	136.083	1	0
INF2	0	136.083	1	0
IL1RL1	0	136.083	1	0
IP6K1	0	136.083	1	0
KIF2C	0	135.707	1	0
STAT6	0	135.707	1	0
BLMH	0	135.707	1	0
CCDC47	0	135.707	1	0
MCRIP1	0	135.707	1	0
MTX2	0	135.707	1	0
FYTTD1	0	135.707	1	0
CCNC	0	135.707	1	0
NEU1	0	135.331	1	0
TMEM183A	0	134.955	1	0
SHC1	0	134.955	1	0
ACP2	0	134.955	1	0
PCYOX1	0	134.955	1	0
TIMMDC1	0	134.955	1	0
RAB32	0	134.955	1	0
DNAJC9	0	134.579	1	0
PA2G4	0	134.579	1	0
ITFG1	0	134.579	1	0
MFSD10	0	134.579	1	0
PTK7	0	134.579	1	0
CALD1	0	134.579	1	0
EIF3A	0	134.204	1	0
BABAM1	0	134.204	1	0
ADD1	0	134.204	1	0
ANXA3	0	134.204	1	0
FPGS	0	134.204	1	0
GNL2	0	133.828	1	0
MLEC	0	133.828	1	0
SLC35A4	0	133.828	1	0
CYCS	0	133.828	1	0
ARHGAP1	0	133.452	1	0
CGGBP1	0	133.452	1	0
CITED2	0	133.452	1	0
LIPA	0	133.076	1	0
DNAJC5	0	133.076	1	0
DRG1	0	133.076	1	0
PGM2	0	133.076	1	0
SPTLC1	0	133.076	1	0
ALAD	0	133.076	1	0
WLS	0	132.7	1	0
RTF2	0	132.7	1	0
UHRF2	0	132.7	1	0
FKBP3	0	132.324	1	0
PLIN3	0	132.324	1	0
BLCAP	0	132.324	1	0
GALNT7	0	132.324	1	0
GGT5	0	131.948	1	0
SNCA	0	131.948	1	0
GINM1	0	131.948	1	0
MKRN1	0	131.948	1	0
ASH2L	0	131.948	1	0
SEC24D	0	131.572	1	0
CASP3	0	131.572	1	0
LPCAT1	0	131.572	1	0
TGFB1I1	0	131.196	1	0
DCAF13	0	131.196	1	0
RPL7A	0	131.196	1	0
EPHA2	0	130.82	1	0
TRIM22	0	130.82	1	0
MTA1	0	130.82	1	0
SNX4	0	130.82	1	0
STX12	0	130.444	1	0
SPCS2	0	130.444	1	0
MAP3K20	0	130.444	1	0
PRNP	0	130.444	1	0
SUMO3	0	130.444	1	0
DPYSL2	0	130.444	1	0
IARS2	0	130.068	1	0
RNF6	0	130.068	1	0
C20orf27	0	130.068	1	0
PKIG	0	130.068	1	0
ERGIC1	0	130.068	1	0
RALA	0	130.068	1	0
ADIPOR1	0	129.692	1	0
PRR13	0	129.692	1	0
BNIP2	0	129.692	1	0
WDR61	0	129.692	1	0
RTCB	0	129.692	1	0
RHBDD2	0	129.692	1	0
ABI1	0	129.317	1	0
PICALM	0	129.317	1	0
PFN2	0	129.317	1	0
ELOVL1	0	128.941	1	0
ATP6V1E1	0	128.941	1	0
ATPAF1	0	128.565	1	0
DDX56	0	128.565	1	0
BOP1	0	128.565	1	0
TBC1D13	0	128.565	1	0
DPP7	0	128.565	1	0
CAT	0	128.189	1	0
RELA	0	128.189	1	0
TJP1	0	128.189	1	0
SEC11A	0	128.189	1	0
CFAP20	0	128.189	1	0
HMG20B	0	128.189	1	0
GFPT1	0	128.189	1	0
QARS1	0	128.189	1	0
P4HA2	0	128.189	1	0
SRPK1	0	128.189	1	0
HBS1L	0	128.189	1	0
RBM10	0	128.189	1	0
LYPLA2	0	127.813	1	0
MAX	0	127.813	1	0
PLSCR3	0	127.813	1	0
RUVBL1	0	127.813	1	0
TES	0	127.813	1	0
RBCK1	0	127.437	1	0
CDCA7L	0	127.437	1	0
FBXW5	0	127.437	1	0
TRIM27	0	127.061	1	0
BCCIP	0	126.685	1	0
POR	0	126.685	1	0
B4GALT1	0	126.685	1	0
ATP6V0D1	0	126.685	1	0
PREB	0	126.685	1	0
DPP3	0	126.309	1	0
MRPL3	0	126.309	1	0
MDK	0	125.933	1	0
ARFGAP2	0	125.933	1	0
EFEMP2	0	125.933	1	0
GLTP	0	125.933	1	0
ATF6	0	125.557	1	0
PYCR2	0	125.557	1	0
PIAS3	0	125.557	1	0
MRPS16	0	125.557	1	0
PAQR4	0	125.557	1	0
VASP	0	125.557	1	0
HAT1	0	125.557	1	0
GABPA	0	125.557	1	0
ATP2C1	0	125.557	1	0
NAMPT	0	125.557	1	0
MED24	0	125.181	1	0
ZNF146	0	125.181	1	0
PLXND1	0	125.181	1	0
PTK2	0	125.181	1	0
GRHPR	0	125.181	1	0
RAB18	0	124.806	1	0
CCDC86	0	124.806	1	0
UBR7	0	124.806	1	0
TMEM214	0	124.806	1	0
TTC1	0	124.806	1	0
ANXA11	0	124.43	1	0
PSMD9	0	124.43	1	0
ACIN1	0	124.43	1	0
FOXC2	1	124.43	1	0
MED16	0	124.43	1	0
SF3A2	0	124.43	1	0
TMEM184B	0	124.43	1	0
SH3TC1	0	124.43	1	0
PAIP2	0	124.43	1	0
RBM8A	0	124.054	1	0
HSD17B12	0	124.054	1	0
DCUN1D5	0	124.054	1	0
GMPR2	0	124.054	1	0
ADGRG1	0	124.054	1	0
BOD1	0	124.054	1	0
SNX14	0	124.054	1	0
TSTA3	0	124.054	1	0
FKBP4	0	123.678	1	0
NPC2	0	123.678	1	0
RANBP3	0	123.678	1	0
KDR	1	123.678	1	0
FAHD1	0	123.302	1	0
SEPTIN8	0	123.302	1	0
ARAP3	0	123.302	1	0
KPNA6	0	122.926	1	0
BSDC1	0	122.926	1	0
NCAPD2	0	122.926	1	0
TMED3	0	122.926	1	0
CES2	0	122.926	1	0
RPL19	0	122.926	1	0
SLC20A1	0	122.926	1	0
TBC1D9B	0	122.926	1	0
SRPX2	0	122.926	1	0
RPA2	0	122.55	1	0
ZDHHC16	0	122.55	1	0
SPART	0	122.55	1	0
TP53I3	0	122.55	1	0
UXS1	0	122.55	1	0
ERGIC3	0	122.55	1	0
UBA3	0	122.55	1	0
ELOVL5	0	122.55	1	0
SPIN1	0	122.55	1	0
POLE3	0	122.55	1	0
RER1	0	122.174	1	0
VEZT	0	122.174	1	0
PWP1	0	122.174	1	0
PIAS1	0	122.174	1	0
RBM42	0	122.174	1	0
DTYMK	0	122.174	1	0
GTSE1	0	122.174	1	0
SUCLA2	0	121.798	1	0
SPSB3	0	121.798	1	0
NDUFV2	0	121.798	1	0
RPS8	0	121.798	1	0
H2AX	0	121.798	1	0
AMZ2	0	121.798	1	0
L3MBTL3	0	121.798	1	0
YWHAZ	0	121.798	1	0
OAF	0	121.422	1	0
CCNF	0	121.422	1	0
NDEL1	0	121.422	1	0
GPN1	0	121.422	1	0
XPO1	0	121.422	1	0
LRP5	0	121.046	1	0
YPEL5	0	121.046	1	0
ENTPD6	0	121.046	1	0
PWP2	0	121.046	1	0
DAXX	0	121.046	1	0
SLC39A14	0	121.046	1	0
LAPTM4B	0	121.046	1	0
NUAK1	0	120.67	1	0
HJURP	0	120.67	1	0
ADORA2A	0	120.67	1	0
STX7	0	120.67	1	0
GIT2	0	120.294	1	0
CTSF	0	119.919	1	0
PARP4	0	119.919	1	0
ATG4B	0	119.919	1	0
TAF6	0	119.919	1	0
CDK17	0	119.543	1	0
NUTF2	0	119.543	1	0
RETREG3	0	119.543	1	0
PMPCB	0	119.543	1	0
CACYBP	0	119.167	1	0
CTBP2	0	119.167	1	0
RAB5A	0	119.167	1	0
VARS1	0	119.167	1	0
CSGALNACT1	0	119.167	1	0
CTNNAL1	0	119.167	1	0
EGLN1	0	118.791	1	0
MFAP2	0	118.791	1	0
MED21	0	118.791	1	0
KDELR1	0	118.791	1	0
CYRIA	0	118.791	1	0
CDC25B	0	118.791	1	0
AMD1	0	118.791	1	0
SCCPDH	0	118.415	1	0
ATP13A2	0	118.415	1	0
SNRNP40	0	118.415	1	0
SYVN1	0	118.415	1	0
CBR1	0	118.415	1	0
HSPA4	0	118.415	1	0
SLC39A7	0	118.415	1	0
MELK	0	118.415	1	0
PTGS1	0	118.415	1	0
FHL1	0	118.415	1	0
ADIPOR2	0	118.039	1	0
GFM1	0	118.039	1	0
PRXL2B	0	117.663	1	0
NNMT	0	117.663	1	0
BFAR	0	117.663	1	0
URM1	0	117.663	1	0
LIN7C	0	117.287	1	0
SUCLG2	0	117.287	1	0
CHST12	0	117.287	1	0
PLIN2	0	117.287	1	0
EIF2S3	0	117.287	1	0
ANXA7	0	116.911	1	0
APBB1	0	116.911	1	0
MPZL2	0	116.911	1	0
NUDT21	0	116.911	1	0
RNF149	0	116.911	1	0
MCM6	0	116.911	1	0
MYL9	0	116.911	1	0
CERK	0	116.911	1	0
G3BP2	0	116.911	1	0
MACROH2A1	0	116.911	1	0
HMOX2	0	116.535	1	0
SPHK1	0	116.535	1	0
OGDH	0	116.535	1	0
DCAF8	0	116.159	1	0
GOT1	0	116.159	1	0
TMX2	0	116.159	1	0
MTMR2	0	116.159	1	0
ZPR1	0	116.159	1	0
PEBP1	0	116.159	1	0
ATRAID	0	116.159	1	0
TRABD	0	116.159	1	0
KLHL9	0	116.159	1	0
UBAP1	0	116.159	1	0
EML3	0	115.783	1	0
M6PR	0	115.783	1	0
SNN	0	115.783	1	0
MPST	0	115.783	1	0
NUDCD3	0	115.783	1	0
SIPA1	0	115.408	1	0
IKBIP	0	115.408	1	0
CHST14	0	115.408	1	0
MBD1	0	115.408	1	0
CYTH2	0	115.408	1	0
EHD3	0	115.408	1	0
DGCR2	0	115.408	1	0
NDUFA5	0	115.408	1	0
TOR1AIP1	0	115.032	1	0
RNF26	0	115.032	1	0
FOXM1	0	115.032	1	0
PSMA2	0	115.032	1	0
FBXO32	0	115.032	1	0
B3GALT6	0	114.656	1	0
CTTNBP2NL	0	114.656	1	0
MYO1E	0	114.656	1	0
NFATC2IP	0	114.656	1	0
DNAJC7	0	114.656	1	0
AURKA	0	114.656	1	0
DBNL	0	114.656	1	0
CCDC25	0	114.656	1	0
KLHL20	0	114.28	1	0
CDIP1	0	114.28	1	0
BECN1	0	114.28	1	0
TPRA1	0	114.28	1	0
FBXW11	0	114.28	1	0
DEXI	0	113.904	1	0
UTP6	0	113.904	1	0
KDELR3	0	113.904	1	0
NIPSNAP3A	0	113.904	1	0
SDHC	0	113.528	1	0
ISCU	0	113.528	1	0
SNW1	0	113.528	1	0
TANK	0	113.528	1	0
OLA1	0	113.528	1	0
TOMM22	0	113.528	1	0
NNT	0	113.528	1	0
GDPD5	0	113.152	1	0
TXNDC11	0	113.152	1	0
SEPTIN9	0	113.152	1	0
CYTH1	0	113.152	1	0
CBX6	0	113.152	1	0
ATP6V1A	0	113.152	1	0
VPS52	0	113.152	1	0
SNRPN	0	112.776	1	0
ALG1	0	112.776	1	0
NOMO2	0	112.776	1	0
MSH6	0	112.776	1	0
EIF6	0	112.776	1	0
XXYLT1	0	112.776	1	0
CERS2	0	112.4	1	0
DERA	0	112.4	1	0
SUPT16H	0	112.4	1	0
GABARAP	0	112.4	1	0
TMEM230	0	112.4	1	0
BCL2L1	0	112.4	1	0
ARFGAP1	0	112.4	1	0
EIF4G1	0	112.4	1	0
GPAT4	0	112.4	1	0
ALDH1B1	0	112.4	1	0
BCAR3	0	112.024	1	0
ICMT	0	112.024	1	0
EIF4EBP2	0	112.024	1	0
ARPP19	0	112.024	1	0
COG4	0	112.024	1	0
PSMD12	0	112.024	1	0
NARF	0	112.024	1	0
AFG3L2	0	112.024	1	0
ILF3	0	112.024	1	0
CAPG	0	112.024	1	0
VPS41	0	112.024	1	0
ORAI2	0	112.024	1	0
SLC25A24	0	111.648	1	0
SPG21	0	111.648	1	0
CST3	0	111.648	1	0
UCKL1	0	111.648	1	0
BRD8	0	111.648	1	0
TXNDC5	0	111.648	1	0
EMC7	0	111.272	1	0
DUSP3	0	111.272	1	0
RAF1	0	111.272	1	0
GBE1	0	111.272	1	0
ATP6V1H	0	111.272	1	0
SLC39A1	0	110.896	1	0
AJUBA	0	110.896	1	0
TCF25	0	110.896	1	0
SAP30BP	0	110.896	1	0
UHRF1	0	110.896	1	0
LIG1	0	110.896	1	0
CHMP5	0	110.896	1	0
MRPL9	0	110.521	1	0
TM9SF1	0	110.521	1	0
SSBP4	0	110.521	1	0
MKRN2	0	110.521	1	0
GOLIM4	0	110.521	1	0
SLC30A5	0	110.521	1	0
CSNK2B	0	110.521	1	0
PABPC1	0	110.521	1	0
LUC7L2	0	110.145	1	0
USP11	0	110.145	1	0
TSPAN6	0	110.145	1	0
ASF1B	0	109.769	1	0
PRKAR2A	0	109.769	1	0
ABCE1	0	109.769	1	0
AGPAT5	0	109.769	1	0
PDCL	0	109.769	1	0
VBP1	0	109.769	1	0
LRIG3	0	109.393	1	0
KIF23	0	109.393	1	0
AARS1	0	109.393	1	0
SULT1C4	0	109.393	1	0
BOK	0	109.393	1	0
WDR13	0	109.393	1	0
CDC123	0	109.017	1	0
CARS1	0	109.017	1	0
KRT7	0	109.017	1	0
SAP18	0	109.017	1	0
GTF3C2	0	109.017	1	0
ECT2	0	109.017	1	0
TCF19	0	109.017	1	0
C1orf198	0	108.641	1	0
ANP32E	0	108.641	1	0
P3H3	0	108.641	1	0
DDX19A	0	108.641	1	0
CD320	0	108.641	1	0
TRAPPC12	0	108.641	1	0
PRPF40A	0	108.641	1	0
FARSB	0	108.641	1	0
RNF7	0	108.641	1	0
PDP1	0	108.641	1	0
IVNS1ABP	0	108.265	1	0
TOMM20	0	108.265	1	0
UBE2J2	0	108.265	1	0
CNIH1	0	108.265	1	0
SELENOS	0	108.265	1	0
TMEM204	0	108.265	1	0
GDE1	0	108.265	1	0
RNF40	0	108.265	1	0
MPDU1	0	108.265	1	0
ASCC2	0	108.265	1	0
DCTD	0	108.265	1	0
VTA1	0	108.265	1	0
PSEN1	0	107.889	1	0
ERG28	0	107.889	1	0
CDCA4	0	107.889	1	0
MTMR10	0	107.889	1	0
BLOC1S6	0	107.889	1	0
NAA60	0	107.889	1	0
SLC12A4	0	107.889	1	0
UBE2Z	0	107.889	1	0
EIF4E2	0	107.889	1	0
PDCD2	0	107.889	1	0
MOV10	0	107.513	1	0
SLC38A1	0	107.513	1	0
TMEM263	0	107.513	1	0
PAK4	0	107.513	1	0
ERLEC1	0	107.513	1	0
TOMM70	0	107.513	1	0
KLHL5	0	107.513	1	0
ACAT2	0	107.513	1	0
FERMT3	0	107.137	1	0
TMEM219	0	107.137	1	0
COASY	0	107.137	1	0
EEF1B2	0	107.137	1	0
PRELID3B	0	107.137	1	0
GRPEL1	0	107.137	1	0
C6orf89	0	107.137	1	0
BUD23	0	107.137	1	0
ZKSCAN1	0	107.137	1	0
ZEB1	0	106.761	1	0
TIMM23	0	106.761	1	0
SELENOW	0	106.761	1	0
TMEM115	0	106.761	1	0
PHACTR2	0	106.761	1	0
NIBAN2	0	106.761	1	0
MRPL38	0	106.385	1	0
PLPBP	0	106.385	1	0
WDR77	0	106.009	1	0
TOLLIP	0	106.009	1	0
HSPH1	0	106.009	1	0
PPP2R5C	0	106.009	1	0
TXN2	0	106.009	1	0
CMTM7	0	106.009	1	0
MCM3	0	106.009	1	0
NCBP1	0	106.009	1	0
MICU1	0	105.634	1	0
ENTPD1	0	105.634	1	0
EMC8	0	105.634	1	0
UMPS	0	105.634	1	0
DDAH2	0	105.634	1	0
TBL2	0	105.634	1	0
FAM107B	0	105.258	1	0
HPS1	0	105.258	1	0
ASRGL1	0	105.258	1	0
CDK10	0	105.258	1	0
FARSA	0	105.258	1	0
TECR	0	105.258	1	0
CEP68	0	105.258	1	0
ITPRID2	0	105.258	1	0
PPWD1	0	105.258	1	0
BNIP3	0	104.882	1	0
HTATIP2	0	104.882	1	0
VPS29	0	104.882	1	0
PSMD7	0	104.882	1	0
TSR1	0	104.882	1	0
ACTR1B	0	104.882	1	0
ERCC3	0	104.882	1	0
VPS26C	0	104.882	1	0
BRK1	0	104.882	1	0
DCP1A	0	104.882	1	0
MTREX	0	104.882	1	0
GSDME	0	104.882	1	0
BCL7B	0	104.882	1	0
TMED5	0	104.506	1	0
MLLT11	0	104.506	1	0
MARCHF5	0	104.506	1	0
STX3	0	104.506	1	0
PRDX5	0	104.506	1	0
COX4I1	0	104.506	1	0
[truncated: 6,523 more rows]
